# Supplementary material for: Population-Based Prevalence of Antibiotic Residuals in Low, Moderate and High Malaria Endemicity Areas in Tanzania
Source: Antibiotics (Basel). 2025 Feb 13;14(2):193. doi: 10.3390/antibiotics14020193 (PMC11851362; doi:10.3390/antibiotics14020193)
Supplement: Supplementary file 1 [file antibiotics-14-00193-s001.zip]

Archive with 1 entries (1 files):
- antibiotics-3444830-supplementary.pdf
